# Supplementary material for: α-Mangostin Exhibits a Therapeutic Effect on Spinal Cystic Echinococcosis by Affecting Glutamine Metabolism
Source: Antimicrob Agents Chemother. 2023 May 4;67(6):e00098-23. doi: 10.1128/aac.00098-23 (PMC10269084; doi:10.1128/aac.00098-23)
Supplement: Supplemental file 2 — Supplemental file. Download aac.00098-23-s0002.xlsx, XLSX file, 0.01 MB [file aac.00098-23-s0002.xlsx]

## Sheet: Sheet1
Table S2. Differential concentrations of metabolites after α-MG treatment.
Name	logFC	AveExpr	t	pvalue	padj	B	label
Arg	-1.00949	8.12947	-9.89718	1.53e-15	3.07e-14	41.4709	Arg
Thr	-0.561166	5.44009	-5.50173	4.39e-07	4.39e-06	7.78697	Thr
Asp	-0.502843	6.94016	-4.92993	4.37e-06	2.92e-05	4.81854
Orn	-0.357008	5.53453	-3.50014	0.000763161	0.00254387	-1.17982
Phe	-0.266494	7.23326	-2.61274	0.0107258	0.0268144	-3.87941
Tyr	-0.259733	7.18681	-2.54646	0.0128008	0.0284463	-4.04959
Asn	-0.246593	6.82624	-2.41763	0.0178957	0.0357915	-4.36785
Pro	-0.206695	7.67991	-2.02646	0.0460503	0.0837279	-5.23298
Ala	-0.157887	8.91655	-1.54794	0.125584	0.209307	-6.08417
Glu	-0.127681	8.83474	-1.25179	0.214292	0.329681	-6.49679
Trp	-0.107766	5.21346	-1.05655	0.293897	0.419853	-6.72108
Leu	-0.0965175	8.54568	-0.946268	0.346861	0.462482	-6.831
Val	-0.0739551	7.62002	-0.725064	0.470529	0.588161	-7.01499
Met	-0.0578628	7.26869	-0.567293	0.572103	0.673063	-7.11646
Ser	-0.0473404	8.3023	-0.464131	0.643815	0.71535	-7.16941
His	-0.0215572	6.52724	-0.211349	0.833153	0.877003	-7.25438
Ile	0.000560847	8.05981	0.0054986	0.995626	0.995626	-7.2766
Gly	0.305539	7.81123	2.99554	0.00364597	0.0104171	-2.81101
Lys	0.363827	9.02175	3.567	0.000613371	0.00245348	-0.944688	Lys
Gln	0.476694	9.11341	4.67356	1.18e-05	5.9e-05	3.59329	Gln
