# Supplementary material for: α-Mangostin Exhibits a Therapeutic Effect on Spinal Cystic Echinococcosis by Affecting Glutamine Metabolism
Source: Antimicrob Agents Chemother. 2023 May 4;67(6):e00098-23. doi: 10.1128/aac.00098-23 (PMC10269084; doi:10.1128/aac.00098-23)
Supplement: Supplemental file 3 — Supplemental file. Download aac.00098-23-s0003.xlsx, XLSX file, 0.01 MB [file aac.00098-23-s0003.xlsx]

## Sheet: Sheet1
Table S1 Serum biochemical findings in gerbil mice treated with α-MG for 6 weeks (n = 3).
Parameters	Ctrl	a-MG
Total bilirubin (μM/L)	1.422±0.269	1.363±0.298
Direct bilirubin (μM/L)	0.791±0.156	0.876±0.099
Indirect bilirubin (μM/L)	0.819±0.168	0.955±0.145
Total protein (g/L)	55.831±2.038	54.737±2.081
Albumin (g/L)	33.743±2.094	32.333±0.944*
Globulin (g/L)	22.453±1.912	23.094±0.732
Alkaline phosphatase (U/L)	197.651±8.594	203.302±18.152*
Alanine aminotransferase (U/L)	34.926±2.930	38.783±1.899
Aspartate amino transferase (U/L)	149.247±16.605	164.327±22.488
Urea (mM/L)	9.315±0.669	9.930±1.044
Creatinine (μM/L)	10.597±2.855	11.390±1.936
* p = 0.05 for α-MG vs untreated.
